# Supplementary material for: Effects of paternal high-fat diet and maternal rearing environment on the gut microbiota and behavior
Source: Sci Rep. 2022 Jun 17;12:10179. doi: 10.1038/s41598-022-14095-z (PMC9205913; doi:10.1038/s41598-022-14095-z)
Supplement: Supplementary file 2 — Supplementary Information. [file 41598_2022_14095_MOESM2_ESM.zip]

Archive with 2 entries (2 files):
- Korgan et al_2022_Supplementary File 2 and 3/Fecalmap_030320_ack_clf.tsv
- Korgan et al_2022_Supplementary File 2 and 3/Stomach_Metadata.tsv
