# Supplementary material for: Effects of paternal high-fat diet and maternal rearing environment on the gut microbiota and behavior
Source: Sci Rep. 2022 Jun 17;12:10179. doi: 10.1038/s41598-022-14095-z (PMC9205913; doi:10.1038/s41598-022-14095-z)
Supplement: Supplementary file 2 — Supplementary Information. [file 41598_2022_14095_MOESM2_ESM.zip › Korgan et al_2022_Supplementary File 2 and 3/Fecalmap_030320_ack_clf.tsv]

#SampleID	BarcodeSequence	LinkerPrimerSequence	ABN24LG	Original_SampleID	PatCond	MatCond	Sex	Well#	PrPL#	SampleType	manipulation	center_name	experiment_design_description	instrument_model	library_construction_protocol	pcr_primers	platform	run_center	run_date	sequencing_meth	target_gene	target_subfragment	anonymized_name	body_habitat	body_product	body_site	Litter_number	dna_extracted	elevation_m	env_biome	env_feature	env_material	env_package	geo_loc_name	host_scientific_name	host_subject_id	host_taxid	latitude	life_stage	longitude	physical_specimen_location	physical_specimen_remaining	room_number	sample_type	scientific_name	AnimalSupplier	SupplierCity	F1_ControlFoodSupp	F1_ControlFoodCatNumb
#q2:types	categorical	categorical	categorical	categorical	categorical	categorical	categorical	categorical	categorical	categorical	categorical	categorical	categorical	categorical	categorical	categorical	categorical	categorical	categorical	categorical	categorical	categorical	categorical	categorical	categorical	categorical		categorical	categorical	categorical	categorical	categorical	categorical	categorical	categorical	categorical	categorical	categorical	categorical	categorical	categorical	categorical	categorical	categorical	categorical	categorical	categorical	categorical	categorical
90	TGTATGCTTCTA	AA	low	108_F1_Female_pHFD_SNH_S.fecal	HFD	SNH	F	B7	7	Fecal	PHFD_SNH_S	CU_Boulder	rat_samples_from_Korgan_Study	Illumina MiSeq	Illumina_EMP_protocol_515fbc_806r_amplification_of_16SrRNA_V93	FWD_GTGCCAGCMGCCGCGGTAA_REV:GGACTACHVGGGTWTCTAAT	Illumina	CUBoulderNGS	12_20_106	sequencing_by_synthesis	16S_rRNA	V4	108_F1_Female_pHFD_SNH_S.fecal	fecal	UBERON_Fecal_pellet	UBERON_Fecal pellet	25	TRUE	120	Urban Biome	animal-associated_habitat	feces	host-associated	Canada_Nova_Scotia_Halifax	Rattus norvegicus	108_F1_Female_pHFD_SNH_S.fecal		44.65	Adol	63.58	CU_BoulderBNL		5275	stool	Rat gut microbiome 16s rDNA	Charles River	Sherbrooke, QC	Purina	5001
54	GGTCCTTCCCGA	AA	low	72_F1_Male_pHFD_SNH_NS.fecal	HFD	SNH	M	D2	7	Fecal	PHFD_SNH_NS	CU_Boulder	rat_samples_from_Korgan_Study	Illumina MiSeq	Illumina_EMP_protocol_515fbc_806r_amplification_of_16SrRNA_V57	FWD_GTGCCAGCMGCCGCGGTAA_REV:GGACTACHVGGGTWTCTAAT	Illumina	CUBoulderNGS	12_20_70	sequencing_by_synthesis	16S_rRNA	V4	72_F1_Male_pHFD_SNH_NS.fecal	fecal	UBERON_Fecal_pellet	UBERON_Fecal pellet	25	TRUE	120	Urban Biome	animal-associated_habitat	feces	host-associated	Canada_Nova_Scotia_Halifax	Rattus norvegicus	72_F1_Male_pHFD_SNH_NS.fecal		44.65	Adol	63.58	CU_BoulderBNL		5275	stool	Rat gut microbiome 16s rDNA	Charles River	Sherbrooke, QC	Purina	5001
66	GTTTGCTCGAGA	AA	low	84_F1_Male_pHFD_SNH_S.fecal	HFD	SNH	F	D7	7	Fecal	PHFD_SNH_S	CU_Boulder	rat_samples_from_Korgan_Study	Illumina MiSeq	Illumina_EMP_protocol_515fbc_806r_amplification_of_16SrRNA_V69	FWD_GTGCCAGCMGCCGCGGTAA_REV:GGACTACHVGGGTWTCTAAT	Illumina	CUBoulderNGS	12_20_82	sequencing_by_synthesis	16S_rRNA	V4	84_F1_Male_pHFD_SNH_S.fecal	fecal	UBERON_Fecal_pellet	UBERON_Fecal pellet	25	TRUE	120	Urban Biome	animal-associated_habitat	feces	host-associated	Canada_Nova_Scotia_Halifax	Rattus norvegicus	84_F1_Male_pHFD_SNH_S.fecal		44.65	Adol	63.58	CU_BoulderBNL		5275	stool	Rat gut microbiome 16s rDNA	Charles River	Sherbrooke, QC	Purina	5001
78	GTGGGCGGCCCT	AA	low	96_F1_Female_pHFD_SNH_NS.fecal	HFD	SNH	M	E5	7	Fecal	PHFD_SNH_NS	CU_Boulder	rat_samples_from_Korgan_Study	Illumina MiSeq	Illumina_EMP_protocol_515fbc_806r_amplification_of_16SrRNA_V81	FWD_GTGCCAGCMGCCGCGGTAA_REV:GGACTACHVGGGTWTCTAAT	Illumina	CUBoulderNGS	12_20_94	sequencing_by_synthesis	16S_rRNA	V4	96_F1_Female_pHFD_SNH_NS.fecal	fecal	UBERON_Fecal_pellet	UBERON_Fecal pellet	25	TRUE	120	Urban Biome	animal-associated_habitat	feces	host-associated	Canada_Nova_Scotia_Halifax	Rattus norvegicus	96_F1_Female_pHFD_SNH_NS.fecal		44.65	Adol	63.58	CU_BoulderBNL		5275	stool	Rat gut microbiome 16s rDNA	Charles River	Sherbrooke, QC	Purina	5001
45	TCCGACCCGATC	AA	low	63_F1_Male_pCrtl-D_SH_NS.fecal	Cont	SH	M	C1	7	Fecal	PCtrl-D_SH_NS	CU_Boulder	rat_samples_from_Korgan_Study	Illumina MiSeq	Illumina_EMP_protocol_515fbc_806r_amplification_of_16SrRNA_V48	FWD_GTGCCAGCMGCCGCGGTAA_REV:GGACTACHVGGGTWTCTAAT	Illumina	CUBoulderNGS	12_20_61	sequencing_by_synthesis	16S_rRNA	V4	63_F1_Male_pCrtl-D_SH_NS.fecal	fecal	UBERON_Fecal_pellet	UBERON_Fecal pellet	2	TRUE	120	Urban Biome	animal-associated_habitat	feces	host-associated	Canada_Nova_Scotia_Halifax	Rattus norvegicus	63_F1_Male_pCrtl-D_SH_NS.fecal		44.65	Adol	63.58	CU_BoulderBNL		5275	stool	Rat gut microbiome 16s rDNA	Charles River	Sherbrooke, QC	Purina	5001
57	GCATGTCGAAAT	AA	low	75_F1_Male_pCrtl-D_SH_S.fecal	Cont	SH	F	G2	7	Fecal	PCrtl-D_SH_S	CU_Boulder	rat_samples_from_Korgan_Study	Illumina MiSeq	Illumina_EMP_protocol_515fbc_806r_amplification_of_16SrRNA_V60	FWD_GTGCCAGCMGCCGCGGTAA_REV:GGACTACHVGGGTWTCTAAT	Illumina	CUBoulderNGS	12_20_73	sequencing_by_synthesis	16S_rRNA	V4	75_F1_Male_pCrtl-D_SH_S.fecal	fecal	UBERON_Fecal_pellet	UBERON_Fecal pellet	2	TRUE	120	Urban Biome	animal-associated_habitat	feces	host-associated	Canada_Nova_Scotia_Halifax	Rattus norvegicus	75_F1_Male_pCrtl-D_SH_S.fecal		44.65	Adol	63.58	CU_BoulderBNL		5275	stool	Rat gut microbiome 16s rDNA	Charles River	Sherbrooke, QC	Purina	5001
69	AGTAATAACAAG	AA	low	87_F1_Female_pCrtl-D_SH_NS.fecal	Cont	SH	M	C4	7	Fecal	PCtrl-D_SH_NS	CU_Boulder	rat_samples_from_Korgan_Study	Illumina MiSeq	Illumina_EMP_protocol_515fbc_806r_amplification_of_16SrRNA_V72	FWD_GTGCCAGCMGCCGCGGTAA_REV:GGACTACHVGGGTWTCTAAT	Illumina	CUBoulderNGS	12_20_85	sequencing_by_synthesis	16S_rRNA	V4	87_F1_Female_pCrtl-D_SH_NS.fecal	fecal	UBERON_Fecal_pellet	UBERON_Fecal pellet	2	TRUE	120	Urban Biome	animal-associated_habitat	feces	host-associated	Canada_Nova_Scotia_Halifax	Rattus norvegicus	87_F1_Female_pCrtl-D_SH_NS.fecal		44.65	Adol	63.58	CU_BoulderBNL		5275	stool	Rat gut microbiome 16s rDNA	Charles River	Sherbrooke, QC	Purina	5001
81	TATGCTCTCTCA	AA	low	99_F1_Female_pCrtl-D_SH_S.fecal	Cont	SH	F	H5	7	Fecal	PCrtl-D_SH_S	CU_Boulder	rat_samples_from_Korgan_Study	Illumina MiSeq	Illumina_EMP_protocol_515fbc_806r_amplification_of_16SrRNA_V84	FWD_GTGCCAGCMGCCGCGGTAA_REV:GGACTACHVGGGTWTCTAAT	Illumina	CUBoulderNGS	12_20_97	sequencing_by_synthesis	16S_rRNA	V4	99_F1_Female_pCrtl-D_SH_S.fecal	fecal	UBERON_Fecal_pellet	UBERON_Fecal pellet	2	TRUE	120	Urban Biome	animal-associated_habitat	feces	host-associated	Canada_Nova_Scotia_Halifax	Rattus norvegicus	99_F1_Female_pCrtl-D_SH_S.fecal		44.65	Adol	63.58	CU_BoulderBNL		5275	stool	Rat gut microbiome 16s rDNA	Charles River	Sherbrooke, QC	Purina	5001
88	TAGGCGGTAGGC	AA	low	106_F1_Female_pHFD_SNH_S.fecal	HFD	SNH	F	G6	7	Fecal	PHFD_SNH_S	CU_Boulder	rat_samples_from_Korgan_Study	Illumina MiSeq	Illumina_EMP_protocol_515fbc_806r_amplification_of_16SrRNA_V91	FWD_GTGCCAGCMGCCGCGGTAA_REV:GGACTACHVGGGTWTCTAAT	Illumina	CUBoulderNGS	12_20_104	sequencing_by_synthesis	16S_rRNA	V4	106_F1_Female_pHFD_SNH_S.fecal	fecal	UBERON_Fecal_pellet	UBERON_Fecal pellet	23	TRUE	120	Urban Biome	animal-associated_habitat	feces	host-associated	Canada_Nova_Scotia_Halifax	Rattus norvegicus	106_F1_Female_pHFD_SNH_S.fecal		44.65	Adol	63.58	CU_BoulderBNL		5275	stool	Rat gut microbiome 16s rDNA	Charles River	Sherbrooke, QC	Purina	5001
46	TCACTGCTAGGA	AA	low	64_F1_Male_pHFD_SH_NS.fecal	HFD	SH	M	D1	7	Fecal	PHFD_SH_NS	CU_Boulder	rat_samples_from_Korgan_Study	Illumina MiSeq	Illumina_EMP_protocol_515fbc_806r_amplification_of_16SrRNA_V49	FWD_GTGCCAGCMGCCGCGGTAA_REV:GGACTACHVGGGTWTCTAAT	Illumina	CUBoulderNGS	12_20_62	sequencing_by_synthesis	16S_rRNA	V4	64_F1_Male_pHFD_SH_NS.fecal	fecal	UBERON_Fecal_pellet	UBERON_Fecal pellet	18	TRUE	120	Urban Biome	animal-associated_habitat	feces	host-associated	Canada_Nova_Scotia_Halifax	Rattus norvegicus	64_F1_Male_pHFD_SH_NS.fecal		44.65	Adol	63.58	CU_BoulderBNL		5275	stool	Rat gut microbiome 16s rDNA	Charles River	Sherbrooke, QC	Purina	5001
52	TTCCCACCCATT	AA	low	70_F1_Male_pHFD_SNH_NS.fecal	HFD	SNH	M	B2	7	Fecal	PHFD_SNH_NS	CU_Boulder	rat_samples_from_Korgan_Study	Illumina MiSeq	Illumina_EMP_protocol_515fbc_806r_amplification_of_16SrRNA_V55	FWD_GTGCCAGCMGCCGCGGTAA_REV:GGACTACHVGGGTWTCTAAT	Illumina	CUBoulderNGS	12_20_68	sequencing_by_synthesis	16S_rRNA	V4	70_F1_Male_pHFD_SNH_NS.fecal	fecal	UBERON_Fecal_pellet	UBERON_Fecal pellet	23	TRUE	120	Urban Biome	animal-associated_habitat	feces	host-associated	Canada_Nova_Scotia_Halifax	Rattus norvegicus	70_F1_Male_pHFD_SNH_NS.fecal		44.65	Adol	63.58	CU_BoulderBNL		5275	stool	Rat gut microbiome 16s rDNA	Charles River	Sherbrooke, QC	Purina	5001
64	CACATTCTATAA	AA	low	82_F1_Male_pHFD_SNH_S.fecal	HFD	SNH	F	F3	7	Fecal	PHFD_SNH_S	CU_Boulder	rat_samples_from_Korgan_Study	Illumina MiSeq	Illumina_EMP_protocol_515fbc_806r_amplification_of_16SrRNA_V67	FWD_GTGCCAGCMGCCGCGGTAA_REV:GGACTACHVGGGTWTCTAAT	Illumina	CUBoulderNGS	12_20_80	sequencing_by_synthesis	16S_rRNA	V4	82_F1_Male_pHFD_SNH_S.fecal	fecal	UBERON_Fecal_pellet	UBERON_Fecal pellet	23	TRUE	120	Urban Biome	animal-associated_habitat	feces	host-associated	Canada_Nova_Scotia_Halifax	Rattus norvegicus	82_F1_Male_pHFD_SNH_S.fecal		44.65	Adol	63.58	CU_BoulderBNL		5275	stool	Rat gut microbiome 16s rDNA	Charles River	Sherbrooke, QC	Purina	5001
76	CTTCTTCGCCCT	AA	low	94_F1_Female_pHFD_SNH_NS.fecal	HFD	SNH	M	C5	7	Fecal	PHFD_SNH_NS	CU_Boulder	rat_samples_from_Korgan_Study	Illumina MiSeq	Illumina_EMP_protocol_515fbc_806r_amplification_of_16SrRNA_V79	FWD_GTGCCAGCMGCCGCGGTAA_REV:GGACTACHVGGGTWTCTAAT	Illumina	CUBoulderNGS	12_20_92	sequencing_by_synthesis	16S_rRNA	V4	94_F1_Female_pHFD_SNH_NS.fecal	fecal	UBERON_Fecal_pellet	UBERON_Fecal pellet	23	TRUE	120	Urban Biome	animal-associated_habitat	feces	host-associated	Canada_Nova_Scotia_Halifax	Rattus norvegicus	94_F1_Female_pHFD_SNH_NS.fecal		44.65	Adol	63.58	CU_BoulderBNL		5275	stool	Rat gut microbiome 16s rDNA	Charles River	Sherbrooke, QC	Purina	5001
44	GGAATCCGATTA	AA	low	62_F1_Male_pCrtl-D_SH_NS.fecal	Cont	SH	M	B1	7	Fecal	PCtrl-D_SH_NS	CU_Boulder	rat_samples_from_Korgan_Study	Illumina MiSeq	Illumina_EMP_protocol_515fbc_806r_amplification_of_16SrRNA_V47	FWD_GTGCCAGCMGCCGCGGTAA_REV:GGACTACHVGGGTWTCTAAT	Illumina	CUBoulderNGS	12_20_60	sequencing_by_synthesis	16S_rRNA	V4	62_F1_Male_pCrtl-D_SH_NS.fecal	fecal	UBERON_Fecal_pellet	UBERON_Fecal pellet	1	TRUE	120	Urban Biome	animal-associated_habitat	feces	host-associated	Canada_Nova_Scotia_Halifax	Rattus norvegicus	62_F1_Male_pCrtl-D_SH_NS.fecal		44.65	Adol	63.58	CU_BoulderBNL		5275	stool	Rat gut microbiome 16s rDNA	Charles River	Sherbrooke, QC	Purina	5001
56	TTCCGAATCGGC	AA	low	74_F1_Male_pCrtl-D_SH_S.fecal	Cont	SH	F	F2	7	Fecal	PCrtl-D_SH_S	CU_Boulder	rat_samples_from_Korgan_Study	Illumina MiSeq	Illumina_EMP_protocol_515fbc_806r_amplification_of_16SrRNA_V59	FWD_GTGCCAGCMGCCGCGGTAA_REV:GGACTACHVGGGTWTCTAAT	Illumina	CUBoulderNGS	12_20_72	sequencing_by_synthesis	16S_rRNA	V4	74_F1_Male_pCrtl-D_SH_S.fecal	fecal	UBERON_Fecal_pellet	UBERON_Fecal pellet	1	TRUE	120	Urban Biome	animal-associated_habitat	feces	host-associated	Canada_Nova_Scotia_Halifax	Rattus norvegicus	74_F1_Male_pCrtl-D_SH_S.fecal		44.65	Adol	63.58	CU_BoulderBNL		5275	stool	Rat gut microbiome 16s rDNA	Charles River	Sherbrooke, QC	Purina	5001
68	AGCCAGTCATAC	AA	low	86_F1_Female_pCrtl-D_SH_NS.fecal	Cont	SH	M	B4	7	Fecal	PCtrl-D_SH_NS	CU_Boulder	rat_samples_from_Korgan_Study	Illumina MiSeq	Illumina_EMP_protocol_515fbc_806r_amplification_of_16SrRNA_V71	FWD_GTGCCAGCMGCCGCGGTAA_REV:GGACTACHVGGGTWTCTAAT	Illumina	CUBoulderNGS	12_20_84	sequencing_by_synthesis	16S_rRNA	V4	86_F1_Female_pCrtl-D_SH_NS.fecal	fecal	UBERON_Fecal_pellet	UBERON_Fecal pellet	1	TRUE	120	Urban Biome	animal-associated_habitat	feces	host-associated	Canada_Nova_Scotia_Halifax	Rattus norvegicus	86_F1_Female_pCrtl-D_SH_NS.fecal		44.65	Adol	63.58	CU_BoulderBNL		5275	stool	Rat gut microbiome 16s rDNA	Charles River	Sherbrooke, QC	Purina	5001
80	TTCACGCGCCCA	AA	low	98_F1_Female_pCrtl-D_SH_S.fecal	Cont	SH	F	G5	7	Fecal	PCrtl-D_SH_S	CU_Boulder	rat_samples_from_Korgan_Study	Illumina MiSeq	Illumina_EMP_protocol_515fbc_806r_amplification_of_16SrRNA_V83	FWD_GTGCCAGCMGCCGCGGTAA_REV:GGACTACHVGGGTWTCTAAT	Illumina	CUBoulderNGS	12_20_96	sequencing_by_synthesis	16S_rRNA	V4	98_F1_Female_pCrtl-D_SH_S.fecal	fecal	UBERON_Fecal_pellet	UBERON_Fecal pellet	1	TRUE	120	Urban Biome	animal-associated_habitat	feces	host-associated	Canada_Nova_Scotia_Halifax	Rattus norvegicus	98_F1_Female_pCrtl-D_SH_S.fecal		44.65	Adol	63.58	CU_BoulderBNL		5275	stool	Rat gut microbiome 16s rDNA	Charles River	Sherbrooke, QC	Purina	5001
84	TACACGCTGATG	AA	med	102_F1_Female_pHFD_SH_S.fecal	HFD	SH	F	C6	7	Fecal	PHFD_SH_S	CU_Boulder	rat_samples_from_Korgan_Study	Illumina MiSeq	Illumina_EMP_protocol_515fbc_806r_amplification_of_16SrRNA_V87	FWD_GTGCCAGCMGCCGCGGTAA_REV:GGACTACHVGGGTWTCTAAT	Illumina	CUBoulderNGS	12_20_100	sequencing_by_synthesis	16S_rRNA	V4	102_F1_Female_pHFD_SH_S.fecal	fecal	UBERON_Fecal_pellet	UBERON_Fecal pellet	19	TRUE	120	Urban Biome	animal-associated_habitat	feces	host-associated	Canada_Nova_Scotia_Halifax	Rattus norvegicus	102_F1_Female_pHFD_SH_S.fecal		44.65	Adol	63.58	CU_BoulderBNL		5275	stool	Rat gut microbiome 16s rDNA	Charles River	Sherbrooke, QC	Purina	5001
60	GTCCCAGTCCCA	AA	med	78_F1_Male_pHFD_SH_S.fecal	HFD	SH	F	B3	7	Fecal	PHFD_SH_S	CU_Boulder	rat_samples_from_Korgan_Study	Illumina MiSeq	Illumina_EMP_protocol_515fbc_806r_amplification_of_16SrRNA_V63	FWD_GTGCCAGCMGCCGCGGTAA_REV:GGACTACHVGGGTWTCTAAT	Illumina	CUBoulderNGS	12_20_76	sequencing_by_synthesis	16S_rRNA	V4	78_F1_Male_pHFD_SH_S.fecal	fecal	UBERON_Fecal_pellet	UBERON_Fecal pellet	19	TRUE	120	Urban Biome	animal-associated_habitat	feces	host-associated	Canada_Nova_Scotia_Halifax	Rattus norvegicus	78_F1_Male_pHFD_SH_S.fecal		44.65	Adol	63.58	CU_BoulderBNL		5275	stool	Rat gut microbiome 16s rDNA	Charles River	Sherbrooke, QC	Purina	5001
71	CGGCGATGAAAG	AA	med	89_F1_Female_pHFD_SH_NS.fecal	HFD	SH	M	F4	7	Fecal	PHFD_SH_NS	CU_Boulder	rat_samples_from_Korgan_Study	Illumina MiSeq	Illumina_EMP_protocol_515fbc_806r_amplification_of_16SrRNA_V74	FWD_GTGCCAGCMGCCGCGGTAA_REV:GGACTACHVGGGTWTCTAAT	Illumina	CUBoulderNGS	12_20_87	sequencing_by_synthesis	16S_rRNA	V4	89_F1_Female_pHFD_SH_NS.fecal	fecal	UBERON_Fecal_pellet	UBERON_Fecal pellet	19	TRUE	120	Urban Biome	animal-associated_habitat	feces	host-associated	Canada_Nova_Scotia_Halifax	Rattus norvegicus	89_F1_Female_pHFD_SH_NS.fecal		44.65	Adol	63.58	CU_BoulderBNL		5275	stool	Rat gut microbiome 16s rDNA	Charles River	Sherbrooke, QC	Purina	5001
48	AGCTATGTATGG	AA	med	66_F1_Male_pHFD_SH_NS.fecal	HFD	SNH	M	F1	7	Fecal	PHFD_SH_NS	CU_Boulder	rat_samples_from_Korgan_Study	Illumina MiSeq	Illumina_EMP_protocol_515fbc_806r_amplification_of_16SrRNA_V51	FWD_GTGCCAGCMGCCGCGGTAA_REV:GGACTACHVGGGTWTCTAAT	Illumina	CUBoulderNGS	12_20_64	sequencing_by_synthesis	16S_rRNA	V4	66_F1_Male_pHFD_SH_NS.fecal	fecal	UBERON_Fecal_pellet	UBERON_Fecal pellet	26	TRUE	120	Urban Biome	animal-associated_habitat	feces	host-associated	Canada_Nova_Scotia_Halifax	Rattus norvegicus	66_F1_Male_pHFD_SH_NS.fecal		44.65	Adol	63.58	CU_BoulderBNL		5275	stool	Rat gut microbiome 16s rDNA	Charles River	Sherbrooke, QC	Purina	5001
72	GACCACTGCTGT	AA	med	90_F1_Female_pHFD_SH_NS.fecal	HFD	SNH	M	G4	7	Fecal	PHFD_SH_NS	CU_Boulder	rat_samples_from_Korgan_Study	Illumina MiSeq	Illumina_EMP_protocol_515fbc_806r_amplification_of_16SrRNA_V75	FWD_GTGCCAGCMGCCGCGGTAA_REV:GGACTACHVGGGTWTCTAAT	Illumina	CUBoulderNGS	12_20_88	sequencing_by_synthesis	16S_rRNA	V4	90_F1_Female_pHFD_SH_NS.fecal	fecal	UBERON_Fecal_pellet	UBERON_Fecal pellet	26	TRUE	120	Urban Biome	animal-associated_habitat	feces	host-associated	Canada_Nova_Scotia_Halifax	Rattus norvegicus	90_F1_Female_pHFD_SH_NS.fecal		44.65	Adol	63.58	CU_BoulderBNL		5275	stool	Rat gut microbiome 16s rDNA	Charles River	Sherbrooke, QC	Purina	5001
70	GTAGGTGCTTAC	AA	med	88_F1_Female_pHFD_SH_NS.fecal	HFD	SH	M	E4	7	Fecal	PHFD_SH_NS	CU_Boulder	rat_samples_from_Korgan_Study	Illumina MiSeq	Illumina_EMP_protocol_515fbc_806r_amplification_of_16SrRNA_V73	FWD_GTGCCAGCMGCCGCGGTAA_REV:GGACTACHVGGGTWTCTAAT	Illumina	CUBoulderNGS	12_20_86	sequencing_by_synthesis	16S_rRNA	V4	88_F1_Female_pHFD_SH_NS.fecal	fecal	UBERON_Fecal_pellet	UBERON_Fecal pellet	16	TRUE	120	Urban Biome	animal-associated_habitat	feces	host-associated	Canada_Nova_Scotia_Halifax	Rattus norvegicus	88_F1_Female_pHFD_SH_NS.fecal		44.65	Adol	63.58	CU_BoulderBNL		5275	stool	Rat gut microbiome 16s rDNA	Charles River	Sherbrooke, QC	Purina	5001
82	TCAAGCAATACG	AA	med	100_F1_Female_pHFD_SH_S.fecal	HFD	SH	F	A6	7	Fecal	PHFD_SH_S	CU_Boulder	rat_samples_from_Korgan_Study	Illumina MiSeq	Illumina_EMP_protocol_515fbc_806r_amplification_of_16SrRNA_V85	FWD_GTGCCAGCMGCCGCGGTAA_REV:GGACTACHVGGGTWTCTAAT	Illumina	CUBoulderNGS	12_20_98	sequencing_by_synthesis	16S_rRNA	V4	100_F1_Female_pHFD_SH_S.fecal	fecal	UBERON_Fecal_pellet	UBERON_Fecal pellet	16	TRUE	120	Urban Biome	animal-associated_habitat	feces	host-associated	Canada_Nova_Scotia_Halifax	Rattus norvegicus	100_F1_Female_pHFD_SH_S.fecal		44.65	Adol	63.58	CU_BoulderBNL		5275	stool	Rat gut microbiome 16s rDNA	Charles River	Sherbrooke, QC	Purina	5001
58	ACGCGAACTAAT	AA	med	76_F1_Male_pHFD_SH_S.fecal	HFD	SH	M	H2	7	Fecal	PHFD_SH_S	CU_Boulder	rat_samples_from_Korgan_Study	Illumina MiSeq	Illumina_EMP_protocol_515fbc_806r_amplification_of_16SrRNA_V61	FWD_GTGCCAGCMGCCGCGGTAA_REV:GGACTACHVGGGTWTCTAAT	Illumina	CUBoulderNGS	12_20_74	sequencing_by_synthesis	16S_rRNA	V4	76_F1_Male_pHFD_SH_S.fecal	fecal	UBERON_Fecal_pellet	UBERON_Fecal pellet	16	TRUE	120	Urban Biome	animal-associated_habitat	feces	host-associated	Canada_Nova_Scotia_Halifax	Rattus norvegicus	76_F1_Male_pHFD_SH_S.fecal		44.65	Adol	63.58	CU_BoulderBNL		5275	stool	Rat gut microbiome 16s rDNA	Charles River	Sherbrooke, QC	Purina	5001
89	AGGGAGCTTCGG	AA	med	107_F1_Female_pHFD_SNH_S.fecal	HFD	SNH	F	A7	7	Fecal	PHFD_SNH_S	CU_Boulder	rat_samples_from_Korgan_Study	Illumina MiSeq	Illumina_EMP_protocol_515fbc_806r_amplification_of_16SrRNA_V92	FWD_GTGCCAGCMGCCGCGGTAA_REV:GGACTACHVGGGTWTCTAAT	Illumina	CUBoulderNGS	12_20_105	sequencing_by_synthesis	16S_rRNA	V4	107_F1_Female_pHFD_SNH_S.fecal	fecal	UBERON_Fecal_pellet	UBERON_Fecal pellet	24	TRUE	120	Urban Biome	animal-associated_habitat	feces	host-associated	Canada_Nova_Scotia_Halifax	Rattus norvegicus	107_F1_Female_pHFD_SNH_S.fecal		44.65	Adol	63.58	CU_BoulderBNL		5275	stool	Rat gut microbiome 16s rDNA	Charles River	Sherbrooke, QC	Purina	5001
53	CCGCATGACCTA	AA	med	71_F1_Male_pHFD_SNH_NS.fecal	HFD	SNH	M	C2	7	Fecal	PHFD_SNH_NS	CU_Boulder	rat_samples_from_Korgan_Study	Illumina MiSeq	Illumina_EMP_protocol_515fbc_806r_amplification_of_16SrRNA_V56	FWD_GTGCCAGCMGCCGCGGTAA_REV:GGACTACHVGGGTWTCTAAT	Illumina	CUBoulderNGS	12_20_69	sequencing_by_synthesis	16S_rRNA	V4	71_F1_Male_pHFD_SNH_NS.fecal	fecal	UBERON_Fecal_pellet	UBERON_Fecal pellet	24	TRUE	120	Urban Biome	animal-associated_habitat	feces	host-associated	Canada_Nova_Scotia_Halifax	Rattus norvegicus	71_F1_Male_pHFD_SNH_NS.fecal		44.65	Adol	63.58	CU_BoulderBNL		5275	stool	Rat gut microbiome 16s rDNA	Charles River	Sherbrooke, QC	Purina	5001
65	GCGTTAACCCAA	AA	med	83_F1_Male_pHFD_SNH_S.fecal	HFD	SNH	F	G3	7	Fecal	PHFD_SNH_S	CU_Boulder	rat_samples_from_Korgan_Study	Illumina MiSeq	Illumina_EMP_protocol_515fbc_806r_amplification_of_16SrRNA_V68	FWD_GTGCCAGCMGCCGCGGTAA_REV:GGACTACHVGGGTWTCTAAT	Illumina	CUBoulderNGS	12_20_81	sequencing_by_synthesis	16S_rRNA	V4	83_F1_Male_pHFD_SNH_S.fecal	fecal	UBERON_Fecal_pellet	UBERON_Fecal pellet	24	TRUE	120	Urban Biome	animal-associated_habitat	feces	host-associated	Canada_Nova_Scotia_Halifax	Rattus norvegicus	83_F1_Male_pHFD_SNH_S.fecal		44.65	Adol	63.58	CU_BoulderBNL		5275	stool	Rat gut microbiome 16s rDNA	Charles River	Sherbrooke, QC	Purina	5001
77	CCGAAACGGAGC	AA	med	95_F1_Female_pHFD_SNH_NS.fecal	HFD	SNH	M	D5	7	Fecal	PHFD_SNH_NS	CU_Boulder	rat_samples_from_Korgan_Study	Illumina MiSeq	Illumina_EMP_protocol_515fbc_806r_amplification_of_16SrRNA_V80	FWD_GTGCCAGCMGCCGCGGTAA_REV:GGACTACHVGGGTWTCTAAT	Illumina	CUBoulderNGS	12_20_93	sequencing_by_synthesis	16S_rRNA	V4	95_F1_Female_pHFD_SNH_NS.fecal	fecal	UBERON_Fecal_pellet	UBERON_Fecal pellet	24	TRUE	120	Urban Biome	animal-associated_habitat	feces	host-associated	Canada_Nova_Scotia_Halifax	Rattus norvegicus	95_F1_Female_pHFD_SNH_NS.fecal		44.65	Adol	63.58	CU_BoulderBNL		5275	stool	Rat gut microbiome 16s rDNA	Charles River	Sherbrooke, QC	Purina	5001
87	TAATCATGTAAT	AA	med	105_F1_Female_pCrtl-D_SNH_S.fecal	Cont	SNH	F	F6	7	Fecal	PCrtl-D_SNH_S	CU_Boulder	rat_samples_from_Korgan_Study	Illumina MiSeq	Illumina_EMP_protocol_515fbc_806r_amplification_of_16SrRNA_V90	FWD_GTGCCAGCMGCCGCGGTAA_REV:GGACTACHVGGGTWTCTAAT	Illumina	CUBoulderNGS	12_20_103	sequencing_by_synthesis	16S_rRNA	V4	105_F1_Female_pCrtl-D_SNH_S.fecal	fecal	UBERON_Fecal_pellet	UBERON_Fecal pellet	13	TRUE	120	Urban Biome	animal-associated_habitat	feces	host-associated	Canada_Nova_Scotia_Halifax	Rattus norvegicus	105_F1_Female_pCrtl-D_SNH_S.fecal		44.65	Adol	63.58	CU_BoulderBNL		5275	stool	Rat gut microbiome 16s rDNA	Charles River	Sherbrooke, QC	Purina	5001
63	AGTTATTCTAGT	AA	med	81_F1_Male_pCrtl-D_SNH_S.fecal	Cont	SNH	F	E3	7	Fecal	PCrtl-D_SNH_S	CU_Boulder	rat_samples_from_Korgan_Study	Illumina MiSeq	Illumina_EMP_protocol_515fbc_806r_amplification_of_16SrRNA_V66	FWD_GTGCCAGCMGCCGCGGTAA_REV:GGACTACHVGGGTWTCTAAT	Illumina	CUBoulderNGS	12_20_79	sequencing_by_synthesis	16S_rRNA	V4	81_F1_Male_pCrtl-D_SNH_S.fecal	fecal	UBERON_Fecal_pellet	UBERON_Fecal pellet	13	TRUE	120	Urban Biome	animal-associated_habitat	feces	host-associated	Canada_Nova_Scotia_Halifax	Rattus norvegicus	81_F1_Male_pCrtl-D_SNH_S.fecal		44.65	Adol	63.58	CU_BoulderBNL		5275	stool	Rat gut microbiome 16s rDNA	Charles River	Sherbrooke, QC	Purina	5001
86	AGTCTTAAAGGA	AA	high	104_F1_Female_pCrtl-D_SNH_S.fecal	Cont	SNH	F	E6	7	Fecal	PCrtl-D_SNH_S	CU_Boulder	rat_samples_from_Korgan_Study	Illumina MiSeq	Illumina_EMP_protocol_515fbc_806r_amplification_of_16SrRNA_V89	FWD_GTGCCAGCMGCCGCGGTAA_REV:GGACTACHVGGGTWTCTAAT	Illumina	CUBoulderNGS	12_20_102	sequencing_by_synthesis	16S_rRNA	V4	104_F1_Female_pCrtl-D_SNH_S.fecal	fecal	UBERON_Fecal_pellet	UBERON_Fecal pellet	15	TRUE	120	Urban Biome	animal-associated_habitat	feces	host-associated	Canada_Nova_Scotia_Halifax	Rattus norvegicus	104_F1_Female_pCrtl-D_SNH_S.fecal		44.65	Adol	63.58	CU_BoulderBNL		5275	stool	Rat gut microbiome 16s rDNA	Charles River	Sherbrooke, QC	Purina	5001
50	AAGGGTTAGTCT	AA	high	68_F1_Male_pCrtl-D_SNH_NS.fecal	Cont	SNH	M	H1	7	Fecal	PCrtl-D_SNH_NS	CU_Boulder	rat_samples_from_Korgan_Study	Illumina MiSeq	Illumina_EMP_protocol_515fbc_806r_amplification_of_16SrRNA_V53	FWD_GTGCCAGCMGCCGCGGTAA_REV:GGACTACHVGGGTWTCTAAT	Illumina	CUBoulderNGS	12_20_66	sequencing_by_synthesis	16S_rRNA	V4	68_F1_Male_pCrtl-D_SNH_NS.fecal	fecal	UBERON_Fecal_pellet	UBERON_Fecal pellet	15	TRUE	120	Urban Biome	animal-associated_habitat	feces	host-associated	Canada_Nova_Scotia_Halifax	Rattus norvegicus	68_F1_Male_pCrtl-D_SNH_NS.fecal		44.65	Adol	63.58	CU_BoulderBNL		5275	stool	Rat gut microbiome 16s rDNA	Charles River	Sherbrooke, QC	Purina	5001
62	CGGTAGTTGATC	AA	high	80_F1_Male_pCrtl-D_SNH_S.fecal	Cont	SNH	F	D3	7	Fecal	PCrtl-D_SNH_S	CU_Boulder	rat_samples_from_Korgan_Study	Illumina MiSeq	Illumina_EMP_protocol_515fbc_806r_amplification_of_16SrRNA_V65	FWD_GTGCCAGCMGCCGCGGTAA_REV:GGACTACHVGGGTWTCTAAT	Illumina	CUBoulderNGS	12_20_78	sequencing_by_synthesis	16S_rRNA	V4	80_F1_Male_pCrtl-D_SNH_S.fecal	fecal	UBERON_Fecal_pellet	UBERON_Fecal pellet	15	TRUE	120	Urban Biome	animal-associated_habitat	feces	host-associated	Canada_Nova_Scotia_Halifax	Rattus norvegicus	80_F1_Male_pCrtl-D_SNH_S.fecal		44.65	Adol	63.58	CU_BoulderBNL		5275	stool	Rat gut microbiome 16s rDNA	Charles River	Sherbrooke, QC	Purina	5001
74	TAGTGTCGGATC	AA	high	92_F1_Female_pCrtl-D_SNH_NS.fecal	Cont	SNH	M	A5	7	Fecal	PCrtl-D_SNH_NS	CU_Boulder	rat_samples_from_Korgan_Study	Illumina MiSeq	Illumina_EMP_protocol_515fbc_806r_amplification_of_16SrRNA_V77	FWD_GTGCCAGCMGCCGCGGTAA_REV:GGACTACHVGGGTWTCTAAT	Illumina	CUBoulderNGS	12_20_90	sequencing_by_synthesis	16S_rRNA	V4	92_F1_Female_pCrtl-D_SNH_NS.fecal	fecal	UBERON_Fecal_pellet	UBERON_Fecal pellet	15	TRUE	120	Urban Biome	animal-associated_habitat	feces	host-associated	Canada_Nova_Scotia_Halifax	Rattus norvegicus	92_F1_Female_pCrtl-D_SNH_NS.fecal		44.65	Adol	63.58	CU_BoulderBNL		5275	stool	Rat gut microbiome 16s rDNA	Charles River	Sherbrooke, QC	Purina	5001
83	ATACTGAGTGAA	AA	high	101_F1_Female_pHFD_SH_S.fecal	HFD	SH	F	B6	7	Fecal	PHFD_SH_S	CU_Boulder	rat_samples_from_Korgan_Study	Illumina MiSeq	Illumina_EMP_protocol_515fbc_806r_amplification_of_16SrRNA_V86	FWD_GTGCCAGCMGCCGCGGTAA_REV:GGACTACHVGGGTWTCTAAT	Illumina	CUBoulderNGS	12_20_99	sequencing_by_synthesis	16S_rRNA	V4	101_F1_Female_pHFD_SH_S.fecal	fecal	UBERON_Fecal_pellet	UBERON_Fecal pellet	17	TRUE	120	Urban Biome	animal-associated_habitat	feces	host-associated	Canada_Nova_Scotia_Halifax	Rattus norvegicus	101_F1_Female_pHFD_SH_S.fecal		44.65	Adol	63.58	CU_BoulderBNL		5275	stool	Rat gut microbiome 16s rDNA	Charles River	Sherbrooke, QC	Purina	5001
59	GAAGATCTATCG	AA	high	77_F1_Male_pHFD_SH_S.fecal	HFD	SH	F	A3	7	Fecal	PHFD_SH_S	CU_Boulder	rat_samples_from_Korgan_Study	Illumina MiSeq	Illumina_EMP_protocol_515fbc_806r_amplification_of_16SrRNA_V62	FWD_GTGCCAGCMGCCGCGGTAA_REV:GGACTACHVGGGTWTCTAAT	Illumina	CUBoulderNGS	12_20_75	sequencing_by_synthesis	16S_rRNA	V4	77_F1_Male_pHFD_SH_S.fecal	fecal	UBERON_Fecal_pellet	UBERON_Fecal pellet	17	TRUE	120	Urban Biome	animal-associated_habitat	feces	host-associated	Canada_Nova_Scotia_Halifax	Rattus norvegicus	77_F1_Male_pHFD_SH_S.fecal		44.65	Adol	63.58	CU_BoulderBNL		5275	stool	Rat gut microbiome 16s rDNA	Charles River	Sherbrooke, QC	Purina	5001
47	ACATCAGGTCAC	AA	high	65_F1_Male_pHFD_SH_NS.fecal	HFD	SH	M	E1	7	Fecal	PHFD_SH_NS	CU_Boulder	rat_samples_from_Korgan_Study	Illumina MiSeq	Illumina_EMP_protocol_515fbc_806r_amplification_of_16SrRNA_V50	FWD_GTGCCAGCMGCCGCGGTAA_REV:GGACTACHVGGGTWTCTAAT	Illumina	CUBoulderNGS	12_20_63	sequencing_by_synthesis	16S_rRNA	V4	65_F1_Male_pHFD_SH_NS.fecal	fecal	UBERON_Fecal_pellet	UBERON_Fecal pellet	17	TRUE	120	Urban Biome	animal-associated_habitat	feces	host-associated	Canada_Nova_Scotia_Halifax	Rattus norvegicus	65_F1_Male_pHFD_SH_NS.fecal		44.65	Adol	63.58	CU_BoulderBNL		5275	stool	Rat gut microbiome 16s rDNA	Charles River	Sherbrooke, QC	Purina	5001
43	TAGACCGACTCC	AA	high	61_F1_Male_pCrtl-D_SH_NS.fecal	Cont	SH	M	A1	7	Fecal	PCtrl-D_SH_NS	CU_Boulder	rat_samples_from_Korgan_Study	Illumina MiSeq	Illumina_EMP_protocol_515fbc_806r_amplification_of_16SrRNA_V46	FWD_GTGCCAGCMGCCGCGGTAA_REV:GGACTACHVGGGTWTCTAAT	Illumina	CUBoulderNGS	12_20_59	sequencing_by_synthesis	16S_rRNA	V4	61_F1_Male_pCrtl-D_SH_NS.fecal	fecal	UBERON_Fecal_pellet	UBERON_Fecal pellet	8	TRUE	120	Urban Biome	animal-associated_habitat	feces	host-associated	Canada_Nova_Scotia_Halifax	Rattus norvegicus	61_F1_Male_pCrtl-D_SH_NS.fecal		44.65	Adol	63.58	CU_BoulderBNL		5275	stool	Rat gut microbiome 16s rDNA	Charles River	Sherbrooke, QC	Purina	5001
55	GACGTCCCTCCA	AA	high	73_F1_Male_pCrtl-D_SH_S.fecal	Cont	SH	F	C7	7	Fecal	PCrtl-D_SH_S	CU_Boulder	rat_samples_from_Korgan_Study	Illumina MiSeq	Illumina_EMP_protocol_515fbc_806r_amplification_of_16SrRNA_V58	FWD_GTGCCAGCMGCCGCGGTAA_REV:GGACTACHVGGGTWTCTAAT	Illumina	CUBoulderNGS	12_20_71	sequencing_by_synthesis	16S_rRNA	V4	73_F1_Male_pCrtl-D_SH_S.fecal	fecal	UBERON_Fecal_pellet	UBERON_Fecal pellet	8	TRUE	120	Urban Biome	animal-associated_habitat	feces	host-associated	Canada_Nova_Scotia_Halifax	Rattus norvegicus	73_F1_Male_pCrtl-D_SH_S.fecal		44.65	Adol	63.58	CU_BoulderBNL		5275	stool	Rat gut microbiome 16s rDNA	Charles River	Sherbrooke, QC	Purina	5001
67	ATCGCCGCCTTG	AA	high	85_F1_Female_pCrtl-D_SH_NS.fecal	Cont	SH	M	A4	7	Fecal	PCtrl-D_SH_NS	CU_Boulder	rat_samples_from_Korgan_Study	Illumina MiSeq	Illumina_EMP_protocol_515fbc_806r_amplification_of_16SrRNA_V70	FWD_GTGCCAGCMGCCGCGGTAA_REV:GGACTACHVGGGTWTCTAAT	Illumina	CUBoulderNGS	12_20_83	sequencing_by_synthesis	16S_rRNA	V4	85_F1_Female_pCrtl-D_SH_NS.fecal	fecal	UBERON_Fecal_pellet	UBERON_Fecal pellet	8	TRUE	120	Urban Biome	animal-associated_habitat	feces	host-associated	Canada_Nova_Scotia_Halifax	Rattus norvegicus	85_F1_Female_pCrtl-D_SH_NS.fecal		44.65	Adol	63.58	CU_BoulderBNL		5275	stool	Rat gut microbiome 16s rDNA	Charles River	Sherbrooke, QC	Purina	5001
79	GTTGGGATCCTC	AA	high	97_F1_Female_pCrtl-D_SH_S.fecal	Cont	SH	F	F5	7	Fecal	PCrtl-D_SH_S	CU_Boulder	rat_samples_from_Korgan_Study	Illumina MiSeq	Illumina_EMP_protocol_515fbc_806r_amplification_of_16SrRNA_V82	FWD_GTGCCAGCMGCCGCGGTAA_REV:GGACTACHVGGGTWTCTAAT	Illumina	CUBoulderNGS	12_20_95	sequencing_by_synthesis	16S_rRNA	V4	97_F1_Female_pCrtl-D_SH_S.fecal	fecal	UBERON_Fecal_pellet	UBERON_Fecal pellet	8	TRUE	120	Urban Biome	animal-associated_habitat	feces	host-associated	Canada_Nova_Scotia_Halifax	Rattus norvegicus	97_F1_Female_pCrtl-D_SH_S.fecal		44.65	Adol	63.58	CU_BoulderBNL		5275	stool	Rat gut microbiome 16s rDNA	Charles River	Sherbrooke, QC	Purina	5001
85	TCTCCTAGGCGC	AA	high	103_F1_Female_pCrtl-D_SNH_S.fecal	Cont	SNH	F	D6	7	Fecal	PCrtl-D_SNH_S	CU_Boulder	rat_samples_from_Korgan_Study	Illumina MiSeq	Illumina_EMP_protocol_515fbc_806r_amplification_of_16SrRNA_V88	FWD_GTGCCAGCMGCCGCGGTAA_REV:GGACTACHVGGGTWTCTAAT	Illumina	CUBoulderNGS	12_20_101	sequencing_by_synthesis	16S_rRNA	V4	103_F1_Female_pCrtl-D_SNH_S.fecal	fecal	UBERON_Fecal_pellet	UBERON_Fecal pellet	12	TRUE	120	Urban Biome	animal-associated_habitat	feces	host-associated	Canada_Nova_Scotia_Halifax	Rattus norvegicus	103_F1_Female_pCrtl-D_SNH_S.fecal		44.65	Adol	63.58	CU_BoulderBNL		5275	stool	Rat gut microbiome 16s rDNA	Charles River	Sherbrooke, QC	Purina	5001
49	AATGACCTCGTG	AA	high	67_F1_Male_pCrtl-D_SNH_NS.fecal	Cont	SNH	M	G1	7	Fecal	PCrtl-D_SNH_NS	CU_Boulder	rat_samples_from_Korgan_Study	Illumina MiSeq	Illumina_EMP_protocol_515fbc_806r_amplification_of_16SrRNA_V52	FWD_GTGCCAGCMGCCGCGGTAA_REV:GGACTACHVGGGTWTCTAAT	Illumina	CUBoulderNGS	12_20_65	sequencing_by_synthesis	16S_rRNA	V4	67_F1_Male_pCrtl-D_SNH_NS.fecal	fecal	UBERON_Fecal_pellet	UBERON_Fecal pellet	12	TRUE	120	Urban Biome	animal-associated_habitat	feces	host-associated	Canada_Nova_Scotia_Halifax	Rattus norvegicus	67_F1_Male_pCrtl-D_SNH_NS.fecal		44.65	Adol	63.58	CU_BoulderBNL		5275	stool	Rat gut microbiome 16s rDNA	Charles River	Sherbrooke, QC	Purina	5001
61	CACTAGACCCAC	AA	high	79_F1_Male_pCrtl-D_SNH_S.fecal	Cont	SNH	F	C3	7	Fecal	PCrtl-D_SNH_S	CU_Boulder	rat_samples_from_Korgan_Study	Illumina MiSeq	Illumina_EMP_protocol_515fbc_806r_amplification_of_16SrRNA_V64	FWD_GTGCCAGCMGCCGCGGTAA_REV:GGACTACHVGGGTWTCTAAT	Illumina	CUBoulderNGS	12_20_77	sequencing_by_synthesis	16S_rRNA	V4	79_F1_Male_pCrtl-D_SNH_S.fecal	fecal	UBERON_Fecal_pellet	UBERON_Fecal pellet	12	TRUE	120	Urban Biome	animal-associated_habitat	feces	host-associated	Canada_Nova_Scotia_Halifax	Rattus norvegicus	79_F1_Male_pCrtl-D_SNH_S.fecal		44.65	Adol	63.58	CU_BoulderBNL		5275	stool	Rat gut microbiome 16s rDNA	Charles River	Sherbrooke, QC	Purina	5001
73	AATCATTTGTAA	AA	high	91_F1_Female_pCrtl-D_SNH_NS.fecal	Cont	SNH	M	H4	7	Fecal	PCrtl-D_SNH_NS	CU_Boulder	rat_samples_from_Korgan_Study	Illumina MiSeq	Illumina_EMP_protocol_515fbc_806r_amplification_of_16SrRNA_V76	FWD_GTGCCAGCMGCCGCGGTAA_REV:GGACTACHVGGGTWTCTAAT	Illumina	CUBoulderNGS	12_20_89	sequencing_by_synthesis	16S_rRNA	V4	91_F1_Female_pCrtl-D_SNH_NS.fecal	fecal	UBERON_Fecal_pellet	UBERON_Fecal pellet	12	TRUE	120	Urban Biome	animal-associated_habitat	feces	host-associated	Canada_Nova_Scotia_Halifax	Rattus norvegicus	91_F1_Female_pCrtl-D_SNH_NS.fecal		44.65	Adol	63.58	CU_BoulderBNL		5275	stool	Rat gut microbiome 16s rDNA	Charles River	Sherbrooke, QC	Purina	5001
51	TGGAATTCGGCT	AA	high	69_F1_Male_pCrtl-D_SNH_NS.fecal	Cont	SNH	M	A2	7	Fecal	PCrtl-D_SNH_NS	CU_Boulder	rat_samples_from_Korgan_Study	Illumina MiSeq	Illumina_EMP_protocol_515fbc_806r_amplification_of_16SrRNA_V54	FWD_GTGCCAGCMGCCGCGGTAA_REV:GGACTACHVGGGTWTCTAAT	Illumina	CUBoulderNGS	12_20_67	sequencing_by_synthesis	16S_rRNA	V4	69_F1_Male_pCrtl-D_SNH_NS.fecal	fecal	UBERON_Fecal_pellet	UBERON_Fecal pellet	11	TRUE	120	Urban Biome	animal-associated_habitat	feces	host-associated	Canada_Nova_Scotia_Halifax	Rattus norvegicus	69_F1_Male_pCrtl-D_SNH_NS.fecal		44.65	Adol	63.58	CU_BoulderBNL		5275	stool	Rat gut microbiome 16s rDNA	Charles River	Sherbrooke, QC	Purina	5001
75	GTGTAATGTAGA	AA	high	93_F1_Female_pCrtl-D_SNH_NS.fecal	Cont	SNH	M	B5	7	Fecal	PCrtl-D_SNH_NS	CU_Boulder	rat_samples_from_Korgan_Study	Illumina MiSeq	Illumina_EMP_protocol_515fbc_806r_amplification_of_16SrRNA_V78	FWD_GTGCCAGCMGCCGCGGTAA_REV:GGACTACHVGGGTWTCTAAT	Illumina	CUBoulderNGS	12_20_91	sequencing_by_synthesis	16S_rRNA	V4	93_F1_Female_pCrtl-D_SNH_NS.fecal	fecal	UBERON_Fecal_pellet	UBERON_Fecal pellet	11	TRUE	120	Urban Biome	animal-associated_habitat	feces	host-associated	Canada_Nova_Scotia_Halifax	Rattus norvegicus	93_F1_Female_pCrtl-D_SNH_NS.fecal		44.65	Adol	63.58	CU_BoulderBNL		5275	stool	Rat gut microbiome 16s rDNA	Charles River	Sherbrooke, QC	Purina	5001
[truncated: 41 more columns]
