# Supplementary material for: Effects of paternal high-fat diet and maternal rearing environment on the gut microbiota and behavior
Source: Sci Rep. 2022 Jun 17;12:10179. doi: 10.1038/s41598-022-14095-z (PMC9205913; doi:10.1038/s41598-022-14095-z)
Supplement: Supplementary file 2 — Supplementary Information. [file 41598_2022_14095_MOESM2_ESM.zip › Korgan et al_2022_Supplementary File 2 and 3/Stomach_Metadata.tsv]

#SampleID	BarcodeSequence	LinkerPrimerSequence	PatCond	MatCond	PrPL#	manipulation	Treatment_interaction	sex	Filial_Generation	Paternal_ID	Lcepm	TiOpm	EntryOpm	EntryCpm	GroomPm10	Rearingpm10	PerTiO	LineXof	CenterTimeof	Groomof	Rearof	H3K9acCRFpromoter	crf_hnRNA	Lcepm_CAT	TiOpm_CAT	EntryOpm_CAT	EntryCpm_CAT	GroomPm10_CAT	Rearingpm10_CAT	PerTiO_CAT	LineXof_CAT	CenterTimeof_CAT	Groomof_CAT	Rearof_CAT	H3K9acCRFpromoter_CAT	crf_hnRNA_CAT	Stress	MatLG23	MatLG23CAT2	MatLG23CAT3
1	ATCCATGAGCGT	AA	Ctrl-D	SH	7	Ctrl-D	Ctrl-D	male	F0	Father_1	30	269	14	16	15	50	44.83333333	212	154	19	117			low	low	low	low	high	low	low	low	low	high	low				69	high	low
2	GAACTCGCTATG	AA	Ctrl-D	SH	7	Ctrl-D	Ctrl-D	male	F0	Father_2	44	222	21	23	0	101	37	172	127	0	206			high	high	high	high	low	low	high	high	low	low	low				43	low	low
3	TATTCTACATGA	AA	Ctrl-D	SH	7	Ctrl-D	Ctrl-D	male	F0	Father_3	33	286	18	15	0	83	47.66666667	176	162	21	185			high	high	high	high	high	low	high	high	high	high	low				40	low	low
4	TCGATAAGTAAG	AA	Ctrl-D	SH	7	Ctrl-D	Ctrl-D	male	F0	Father_4	28	210	13	15	4	47	35	193	81	9	129			low	low	low	low	low	low	low	low	low	low	low				53	low	low
5	CCATAGGAGGCG	AA	Ctrl-D	SH	7	Ctrl-D	Ctrl-D	male	F0	Father_5	29	107	12	17	0	68	17.83333333	228	111	16	171			low	high	high	low	low	low	high	high	high	low	low				48	low	low
6	GCCGCGGGATCA	AA	Ctrl-D	SH	7	Ctrl-D	Ctrl-D	male	F0	Father_6	31	160	14	17	5	55	26.66666667	191	84	2	135			high	high	high	high	high	high	high	high	high	low	low				52	low	low
7	TCTTAAGATTTG	AA	HFD	SH	7	HFD	HFD	male	F0	Father_7	20	105	7	13	8	89	17.5	202	42	11	137			low	low	low	low	high	high	low	high	low	low	high				72	high	low
8	CTTATAGAGAAG	AA	HFD	SH	7	HFD	HFD	male	F0	Father_8	18	57	5	13	0	41	9.5	176	57	33	156			low	low	low	low	high	high	low	low	low	high	high				66	high	low
9	GGACTTCCAGCT	AA	HFD	SH	7	HFD	HFD	male	F0	Father_9	34	180	16	18	2	51	30	347	53	11	117			low	low	low	low	low	low	low	low	low	high	high				76	high	low
10	CGATATCAGTAG	AA	HFD	SH	7	HFD	HFD	male	F0	Father_10	21	97	8	13	35	42	16.16666667	154	57	52	95			high	low	low	high	low	high	low	high	high	high	high				41	low	low
11	GAGGCGCCATAG	AA	HFD	SH	7	HFD	HFD	male	F0	Father_11	16	86	6	10	0	51	14.33333333	164	27	2	118			high	high	high	low	low	high	high	low	high	high	high				54	high	low
12	GTGGCGCATGGA	AA	HFD	SH	7	HFD	HFD	male	F0	Father_12	14	64	4	10	31	85	10.66666667	161	61	18	146			high	high	high	high	low	high	high	low	high	low	high				37	low	low
13	AATCTCTATAAC	AA	Cont	SH	7	PCtrl-D_SH_NS	PCtrl-D_SH_NS	male	F1		14	52	5	9	27	30	8.67	111	17	118	48	0.28	1.2	high	high	high	high	high	low	high	low	low	high	low	low	low	NS	69	high	low
14	CAGAAATGTGTC	AA	Cont	SH	7	PCtrl-D_SH_NS	PCtrl-D_SH_NS	male	F1	Father_5	3	41	1	2	20	41	6.83	172	70	0	156	0.35	1.87	low	high	low	low	high	low	high	high	high	low	high	high	high	NS	43	low	low
15	ACACTCATTACT	AA	Cont	SH	7	PCtrl-D_SH_NS	PCtrl-D_SH_NS	male	F1	Father_4	8	46	3	5	20	36	7.67	152	25	9	113	0.24	1.5	low	high	high	low	high	low	high	high	low	low	high	low	low	NS	40	low	low
16	AAGTAGGAAGGA	AA	HFD	SH	7	PHFD_SH_NS	PHFD_SH_NS	male	F1													0.24	1.31														NS	53	low	low
17	ATGCGCCCGTAT	AA	HFD	SH	7	PHFD_SH_NS	PHFD_SH_NS	male	F1		11	10	1	10	11	63	1.67	92	17	38	103	0.33	1.52	high	low	low	high	low	high	low	low	low	high	high	high	low	NS	68	high	low
18	GGAGGAGCAATA	AA	HFD	SNH	7	PHFD_SH_NS	PHFD_SH_NS	male	F1		5	9	1	4	29	62	1.5	131	43	7	113	0.31	1.68	low	low	low	low	high	high	low	low	high	low	high	high	high	NS	48	low	low
19	TCGTAGTAATGG	AA	Cont	SNH	7	PCrtl-D_SNH_NS	PCrtl-D_SNH_NS	male	F1		3	10	1	2	12	36	1.67	95	36	38	93	0.24	1.98	low	low	low	low	low	low	low	low	low	high	low	low	high	NS	72	high	low
20	GCAGAGAGGCTA	AA	Cont	SNH	7	PCrtl-D_SNH_NS	PCrtl-D_SNH_NS	male	F1		1	0	0	1	0	7	0	82	41	110	118	0.29	1.35	low	low	low	low	low	low	low	low	high	high	high	low	low	NS	66	high	low
21	CTGGTAAGTCCA	AA	Cont	SNH	7	PCrtl-D_SNH_NS	PCrtl-D_SNH_NS	male	F1	Father_3	19	98	8	11	4	60	16.33	71	43	7	149	0.2	1.49	high	high	high	high	low	high	high	low	high	low	high	low	low	NS	56	high	low
22	GAGTCCGTTGCT	AA	HFD	SNH	7	PHFD_SNH_NS	PHFD_SNH_NS	male	F1	Father_8	12	0	0	12	38	28	0	127	36	47	81	0.32	1.84	high	low	low	high	high	low	low	low	low	high	low	high	high	NS	41	low	low
23	CAACTTAATGTT	AA	HFD	SNH	7	PHFD_SNH_NS	PHFD_SNH_NS	male	F1	Father_10	6	0	0	6	8	57	0	87	36	15	78	0.35	1.02	low	low	low	low	low	high	low	low	low	low	low	high	low	NS	54	high	low
24	CTGTACTTCTAA	AA	HFD	SNH	7	PHFD_SNH_NS	PHFD_SNH_NS	male	F1	Father_11	5	0	0	5	6	72	0	121	22	21	89	0.22	1.95	low	low	low	low	low	high	low	low	low	high	low	low	high	NS	37	low	low
25	GGCCCTGTGGGC	AA	Cont	SH	7	PCrtl-D_SH_S	PCrtl-D_SH_S	female	F1		17	35	5	12	0	46	5.83	96	8	77	64	0.23	1.76	high	high	high	high	low	low	high	low	low	high	low	low	high	S	72	high	low
26	TAGGTAACCGAT	AA	Cont	SH	7	PCrtl-D_SH_S	PCrtl-D_SH_S	female	F1	Father_5	12	74	6	6	6	34	12.33	140	52	7	109	0.34	1.76	high	high	high	high	low	low	high	high	high	low	high	high	high	S	66	high	low
27	GTCTGACGGTCT	AA	Cont	SH	7	PCrtl-D_SH_S	PCrtl-D_SH_S	female	F1	Father_4	9	49	4	5	12	19	8.17	181	17	49	123	0.29	1.42	high	high	high	low	low	low	high	high	low	high	high	low	low	S	56	high	med
28	CATGAACAGTGT	AA	HFD	SH	7	PHFD_SH_S	PHFD_SH_S	male	F1		7	7	1	6	17	63	1.17	231	27	17	98	0.23	1.14	low	low	low	high	low	high	low	high	low	low	high	low	low	S	41	low	med
29	GAGTTCCATTGG	AA	HFD	SH	7	PHFD_SH_S	PHFD_SH_S	female	F1	Father_9	1	0	0	1	42	44	0	174	39	0	121	0.27	1.77	low	low	low	low	high	low	low	high	high	low	high	low	high	S	54	high	med
30	GAGGCAAACGCC	AA	HFD	SH	7	PHFD_SH_S	PHFD_SH_S	female	F1		8	9	1	7	37	104	1.5	150	20	20	100	0.33	1.37	low	low	low	high	high	high	low	high	low	low	high	high	low	S	37	low	med
31	CGGGTCCTCTTG	AA	Cont	SNH	7	PCrtl-D_SNH_S	PCrtl-D_SNH_S	female	F1		8	51	3	5	63	14	8.5	146	36	72	86	0.31	1.44	low	high	high	low	high	low	high	high	high	high	low	high	low	S	69	high	med
32	CGTTTATCCGTT	AA	Cont	SNH	7	PCrtl-D_SNH_S	PCrtl-D_SNH_S	female	F1		14	92	6	8	78	63	15.33	107	39	15	87	0.27	1.71	high	high	high	high	high	high	high	low	high	low	low	low	high	S	43	low	med
34	TAGCGACCTCAC	AA	HFD	SNH	7	PHFD_SNH_S	PHFD_SNH_S	female	F1	Father_8	2	9	1	1	63	54	1.5	129	38	11	129	0.17	1.59	low	low	low	low	high	high	low	low	high	low	high	low	low	S	41	low	med
35	TAGGCATGCTTG	AA	HFD	SNH	7	PHFD_SNH_S	PHFD_SNH_S	female	F1	Father_10	6	0	0	6	17	70	0	163	25	15	72	0.3	1.11	low	low	low	high	low	high	low	high	low	low	low	high	low	S	68	high	med
36	GTCGGGCCGGTA	AA	HFD	SNH	7	PHFD_SNH_S	PHFD_SNH_S	female	F1	Father_11	14	40	3	11	27	77	6.67	135	36	20	67	0.31	1.12	high	high	high	high	high	high	high	high	high	high	low	high	low	S	52	low	med
37	TGAGTCATTGAG	AA	Cont	SNH	2	PCrtl-D_SNH_S	PCrtl-D_SNH_S	female	F1		18	176	8	10	32	25	29.33	130	38	90	82	0.32	1.53	high	high	high	high	high	low	high	low	high	high	low	high	low	S	72	high	med
38	TCCACAGGGTTC	AA	Cont	SNH	2	PCrtl-D_SNH_S	PCrtl-D_SNH_S	female	F1		8	50	3	5	46	53	8.33	158	39	25	171	0.21	1.21	low	high	high	low	high	high	high	high	high	high	high	low	low	S	66	high	med
39	AGATCGTGCCTA	AA	Cont	SNH	2	PCrtl-D_SNH_S	PCrtl-D_SNH_S	female	F1		10	50	6	4	19	56	8.33	102	30	99	79	0.32	1.68	high	high	high	low	low	high	high	low	low	high	low	high	high	S	76	high	med
40	CCTCACTAGCGA	AA	HFD	SNH	2	PHFD_SNH_S	PHFD_SNH_S	female	F1	Father_8	9	34	4	5	70	60	5.67	137	33	52	108	0.24	1.4	high	high	high	low	high	high	high	high	low	high	high	low	low	S	41	low	med
41	TAGTTCGGTGAC	AA	HFD	SNH	2	PHFD_SNH_S	PHFD_SNH_S	female	F1	Father_10	15	35	4	11	33	55	5.83	165	38	7	120	0.29	1.85	high	high	high	high	high	high	high	high	high	low	high	low	high	S	54	high	med
42	ACTAAAGCAAAC	AA	HFD	SNH	2	PHFD_SNH_S	PHFD_SNH_S	female	F1	Father_11	7	7	2	5	59	79	1.17	152	42	7	76	0.33	1.76	low	low	low	low	high	high	low	high	high	low	low	high	high	S	37	low	med
